# Supplementary material for: 6-Bromoindirubin-3′-Oxime Regulates Colony Formation, Apoptosis, and Odonto/Osteogenic Differentiation in Human Dental Pulp Stem Cells
Source: Int J Mol Sci. 2022 Aug 4;23(15):8676. doi: 10.3390/ijms23158676 (PMC9368902; doi:10.3390/ijms23158676)
Supplement: Supplementary file 1 [file ijms-23-08676-s001.zip]

Archive with 1 entries (1 files):
- ijms-1825290-supplementary.pdf
